# Supplementary material for: Effects of Embryonic Thermal Manipulation on Body Performance and Cecum Microbiome in Broiler Chickens Following a Post-Hatch Lipopolysaccharide Challenge
Source: Animals (Basel). 2025 Apr 17;15(8):1149. doi: 10.3390/ani15081149 (PMC12024374; doi:10.3390/ani15081149)
Supplement: Supplementary file 1 [file animals-15-01149-s001.zip]

Archive with 1 entries (1 files):
- animals-3559828-supplementary.pdf
